# Supplementary material for: Abacavir inhibits but does not cause self-reactivity to HLA-B*57:01-restricted EBV specific T cell receptors
Source: Commun Biol. 2022 Feb 16;5:133. doi: 10.1038/s42003-022-03058-9 (PMC8850454; doi:10.1038/s42003-022-03058-9)
Supplement: Supplementary file 2 — Supplementary Data 1 [file 42003_2022_3058_MOESM2_ESM.xlsx]

## Sheet: Fig. 2a
	TLCL
LMP2A	0	0
LMP2B	0	0
BNRF1	85.9165	53.5266
BCRF1	0	0
BCRF2	0	0
EBNA-LP	0	0
BYRF1	0	0
BHLF1	0	0
BHRF1	0	0
BFLF2	0	0
BFLF1	0	0
BFRF1A	0	0
BFRF1	0	0
BFRF2	0	0
BFRF3	0	0
BPLF1_1-3kb	0	0
BPLF1_D7	0	0
BPLF1_D8	0	0
BPLF1_D9	0	0
BPLF1_A5	0	0
BPLF1_A1	0	0
BOLF1_F1	0	0
BOLF1_F2	0	0
BOLF1_E4	0	0
BORF1	0	0
BORF2	0	0
BaRF1	0	0
BMRF1	0	0
BMRF2	0	0
BMLF1	0	0
BSLF2+BMLF1	0	0
BSLF1	0	0
BSRF1	0	0
BLLF3	0	0
BLRF1	0	0
BLRF2	0	0
BLLF2	0	0
BLLF1	0	0
EBNA3A	0	0
EBNA3B	136.455	91.6042
EBNA3C	1701.63	1353.72
BZLF2	0	0
BZLF1	0	0
BRLF1	0	0
BRRF1	0	0
BRRF2	0	0
EBNA1_D4	0	0
EBNA1_C8	0	0
BKRF2	0	0
BKRF3	0	0
BKRF4	0	0
BBLF4	0	0
BBRF1	0	0
BBRF2	0	0
BBLF2-BBLF3	0	0
BBRF3	0	0
BBLF1	0	0
BGLF5	0	0
BGLF4	0	0
BGLF3.5	0	0
BGLF3	0	0
BGLF2	0	0
BGLF1	22.3958	18.5316
BDLF4	0	0
BGRF1	0	0
BDRF1	0	0
BDLF3	0	0
BDLF2	0	0
BDLF1	0	0
BcLF1	0	0
BcRF1	0	0
BTRF1	0	0
BXLF2	0	0
BXLF1	0	0
BXRF1	0	0
BVRF1	0	0
BVLF1	0	0
BVRF2	0	0
BdRF1	0	0
BILF2	0	0
LF3	0	0
LF2	0	0
LF1	0	0
BILF1	0	0
BALF5	0	0
BALF4	0	0
A73	0	0
BALF3	0	0
BARF0	0	0
BALF2	0	0
BALF1	0	0
BARF1	0	0
BNLF2b	0	0
BNLF2a	0	0
LMP1	775.873	849.337

## Sheet: Fig. 2b
	TlyLCL
LMP2A	0	0
LMP2B	0	0
BNRF1	0	0
BCRF1	0	0
BCRF2	0	0
EBNA-LP	0	0
BYRF1	0	0
BHLF1	0	0
BHRF1	0	0
BFLF2	0	0
BFLF1	0	0
BFRF1A	0	0
BFRF1	0	0
BFRF2	0	0
BFRF3	0	0
BPLF1_1-3kb	0	0
BPLF1_D7	0	0
BPLF1_D8	0	0
BPLF1_D9	0	0
BPLF1_A5	0	0
BPLF1_A1	0	0
BOLF1_F1	0	0
BOLF1_F2	0	0
BOLF1_E4	0	0
BORF1	0	0
BORF2	0	0
BaRF1	0	0
BMRF1	0	0
BMRF2	0	0
BMLF1	0	0
BSLF2+BMLF1	0	0
BSLF1	0	0
BSRF1	0	0
BLLF3	0	0
BLRF1	0	0
BLRF2	0	0
BLLF2	0	0
BLLF1	0	0
EBNA3A	0	0
EBNA3B	40.7182	37.2014
EBNA3C	685.303	706.708
BZLF2	0	0
BZLF1	0	0
BRLF1	0	0
BRRF1	0	0
BRRF2	0	0
EBNA1_D4	0	0
EBNA1_C8	0	0
BKRF2	0	0
BKRF3	0	0
BKRF4	0	0
BBLF4	0	0
BBRF1	0	0
BBRF2	0	0
BBLF2-BBLF3	0	0
BBRF3	0	0
BBLF1	0	0
BGLF5	0	0
BGLF4	0	0
BGLF3.5	0	0
BGLF3	0	0
BGLF2	0	0
BGLF1	0	0
BDLF4	0	0
BGRF1	0	0
BDRF1	0	0
BDLF3	0	0
BDLF2	0	0
BDLF1	0	0
BcLF1	0	0
BcRF1	0	0
BTRF1	0	0
BXLF2	0	0
BXLF1	0	0
BXRF1	0	0
BVRF1	0	0
BVLF1	0	0
BVRF2	15.145	14.3201
BdRF1	0	0
BILF2	0	0
LF3	0	0
LF2	0	0
LF1	0	0
BILF1	0	0
BALF5	0	0
BALF4	0	0
A73	0	0
BALF3	0	0
BARF0	0	0
BALF2	0	0
BALF1	0	0
BARF1	0	0
BNLF2b	0	0
BNLF2a	0	0
LMP1	0	0

## Sheet: Fig. 3a
	TDC+LCL
LMP2A	0	0
LMP2B	0	0
BNRF1	0	0
BCRF1	0	0
BCRF2	0	0
EBNA-LP	0	0
BYRF1	0	0
BHLF1	0	0
BHRF1	0	0
BFLF2	0	0
BFLF1	0	0
BFRF1A	0	0
BFRF1	0	0
BFRF2	0	0
BFRF3	0	0
BPLF1_1-3kb	0	0
BPLF1_D7	0	0
BPLF1_D8	0	0
BPLF1_D9	0	0
BPLF1_A5	0	0
BPLF1_A1	0	0
BOLF1_F1	0	0
BOLF1_F2	0	0
BOLF1_E4	0	0
BORF1	13.4979	16.187
BORF2	0	0
BaRF1	0	0
BMRF1	0	0
BMRF2	0	0
BMLF1	0	0
BSLF2+BMLF1	0	0
BSLF1	0	0
BSRF1	0	0
BLLF3	0	0
BLRF1	0	0
BLRF2	0	0
BLLF2	0	0
BLLF1	0	0
EBNA3A	0	0
EBNA3B	669.065	739.185
EBNA3C	1676.41	1680.1
BZLF2	0	0
BZLF1	0	0
BRLF1	0	0
BRRF1	0	0
BRRF2	0	0
EBNA1_D4	0	0
EBNA1_C8	0	0
BKRF2	0	0
BKRF3	0	0
BKRF4	0	0
BBLF4	0	0
BBRF1	0	0
BBRF2	0	0
BBLF2-BBLF3	16.0706	16.4041
BBRF3	0	0
BBLF1	0	0
BGLF5	0	0
BGLF4	0	0
BGLF3.5	0	0
BGLF3	0	0
BGLF2	0	0
BGLF1	129.942	66.6823
BDLF4	0	0
BGRF1	0	0
BDRF1	0	0
BDLF3	0	0
BDLF2	0	0
BDLF1	0	0
BcLF1	0	0
BcRF1	0	0
BTRF1	0	0
BXLF2	0	0
BXLF1	0	0
BXRF1	0	0
BVRF1	0	0
BVLF1	0	0
BVRF2	0	0
BdRF1	0	0
BILF2	0	0
LF3	0	0
LF2	0	0
LF1	0	0
BILF1	0	0
BALF5	0	0
BALF4	0	0
A73	0	0
BALF3	0	0
BARF0	0	0
BALF2	0	0
BALF1	0	0
BARF1	0	0
BNLF2b	0	0
BNLF2a	0	0
LMP1	1318.51	1322.2

## Sheet: Fig. 3b
	TDC+lyLCL
LMP2A	0	0
LMP2B	0	0
BNRF1	0	0
BCRF1	0	0
BCRF2	0	0
EBNA-LP	0	0
BYRF1	0	0
BHLF1	0	0
BHRF1	0	0
BFLF2	0	0
BFLF1	0	0
BFRF1A	0	0
BFRF1	0	0
BFRF2	0	0
BFRF3	0	0
BPLF1_1-3kb	0	0
BPLF1_D7	0	0
BPLF1_D8	0	0
BPLF1_D9	0	0
BPLF1_A5	0	0
BPLF1_A1	0	0
BOLF1_F1	0	0
BOLF1_F2	0	0
BOLF1_E4	0	0
BORF1	0	0
BORF2	0	0
BaRF1	0	0
BMRF1	0	0
BMRF2	0	0
BMLF1	0	0
BSLF2+BMLF1	0	0
BSLF1	0	0
BSRF1	0	0
BLLF3	0	0
BLRF1	0	0
BLRF2	0	0
BLLF2	0	0
BLLF1	0	0
EBNA3A	0	0
EBNA3B	1053.84	1134.85
EBNA3C	1000.08	927.489
BZLF2	0	0
BZLF1	0	0
BRLF1	0	0
BRRF1	0	0
BRRF2	0	0
EBNA1_D4	0	0
EBNA1_C8	0	0
BKRF2	0	0
BKRF3	0	0
BKRF4	0	0
BBLF4	0	0
BBRF1	0	0
BBRF2	0	0
BBLF2-BBLF3	0	0
BBRF3	0	0
BBLF1	0	0
BGLF5	0	0
BGLF4	0	0
BGLF3.5	0	0
BGLF3	0	0
BGLF2	0	0
BGLF1	0	0
BDLF4	0	0
BGRF1	0	0
BDRF1	0	0
BDLF3	0	0
BDLF2	0	0
BDLF1	0	0
BcLF1	0	0
BcRF1	0	0
BTRF1	0	0
BXLF2	0	0
BXLF1	0	0
BXRF1	0	0
BVRF1	0	0
BVLF1	0	0
BVRF2	0	0
BdRF1	0	0
BILF2	0	0
LF3	0	0
LF2	0	0
LF1	0	0
BILF1	0	0
BALF5	0	0
BALF4	0	0
A73	0	0
BALF3	0	0
BARF0	0	0
BALF2	0	0
BALF1	0	0
BARF1	0	0
BNLF2b	0	0
BNLF2a	0	0
LMP1	13.1547	13.1113

## Sheet: Fig. 5a&5b
#Fig. 5a
	Donor 1	Donor 2	Donor 3
1-300	1679.5	1928.5	0
125-475	0	0	0
451-750	0	0	0
601-900	0	0	0
751-938	0	0	0
#Fig. 5b
	Donor 1	Donor 2	Donor 3
1-300	375	1162	1916
125-475	158.5	639	1023
451-750	0	0	0
601-900	0	0	0
751-992	0	0	0

## Sheet: Fig. 6a&6b
#Fig. 6a
Peptide concentration (µg/mL)	QSRGDENRGW	RGDENRGW	YSRDQQPW	VSFIEFVGW
10	3502.6	3502.6	0	3145.7
1	3502.6	1037.5	0	3220.4
0.1	3502.6	0	67.5	2963.1
0.01	3502.6	58.1	72.5	2473.4
0.001	2348.9	0	92.5	1070.7
0.0001	1037.5	0	0	0
#Fig. 6b
Peptide concentration (µg/mL)	SRGDENRGWM	SRGDENRGW	QSRGDENRGW	VSFIEFVGW
10	851.7	6680	6680	3507
1	183.7	6479.6	6680	3022.7
0.1	83.5	2955.9	6680	2571.8
0.01	0	1018.7	6245.8	1152.3
0.001	0	434.2	2087.5	150.3
0.0001	0	133.6	517.7	100.2

## Sheet: Fig. 7
#Fig. 7
	LAS	LSR	IAL	VSF	QSR
Donor 1	0	0	0	184	492
Donor 2	0	0	72	124	1276
Donor 3	0	0	0	256	48
Donor 4	0	0	88	160	0
Donor 5	0	0	100	92	0
Donor 6	0	0	0	68	228
Donor 7	0	0	0	136	684
Donor 8	0	164	184	904	1572
Donor 9	0	0	0	84	388

## Sheet: Fig. 8c
	TRAV	TRBV	Frequency (%)
QSR PBMC	CAAPNTGFQKLVF	CASTGGRSSYNEQFF	50
	CAVWGRNTDKLIF	CASRETGGRAGFADTQYF	13.6364
	CAPPRVNSGGSNYKLTF	CASSLVGGRSGSEQFF	9.09091
	CLVGSNRDDKIIF	CASSPPGRSYNEQFF	4.54545
	CAVWGRNTDKLIF	CASSLVGGRSGSEQFF	4.54545
	Other		18.1818
QSR T cell line	CAAPNTGFQKLVF	CASTGGRSSYNEQFF	82.8571
	CAVWGRNTDKLIF	CASRETGGRAGFADTQYF	8.57143
	CAPPRVNSGGSNYKLTF	CASSLVGGRSGSEQFF	2.85714
	CLVGSNRDDKIIF	CASSPPGRSYNEQFF	2.85714
	CAVWGRNTDKLIF	CASSLVGGRSGSEQFF	2.85714
VSF T cell line	CVVHNAGNMLTF	CSASSPRLTSNQPQHF	50
	CAMRDDNFNKFYF	CASRAKGSTYEQYF	5
	Other		45

## Sheet: Fig.9a-f
Fig. #9a						Fig. #9b
Jurkat+QSR-TCR	13					Jurkat+VSF-TCR	7
	13						12
Jurkat+QSR-TCR+K562-B*57:01	17					Jurkat+VSF-TCR+K562-B*57:01	10
	15						12
Jurkat+QSR-TCR+K562-B*57:01+10 µg/mL QSR	118					Jurkat+VSF-TCR+K562-B*57:01+10µg/mL VSF	60
	116						58
Jurkat+QSR-TCR+K562-B*57:01+1 µg/mL QSR	44					Jurkat+VSF-TCR+K562-B*57:01+1µg/mL VSF	38
	47						34
Jurkat+QSR-TCR+PMA-Ionomycin	1340					Jurkat+VSF-TCR+PMA-Ionomycin	890
	1039						1120
Jurkat+QSR-TCR+K562-B*57:01+10 µg/mL VSF	12					Jurkat+VSF-TCR+K562-B*57:01+10µg/mL QSR	16
	18						20
Jurkat+QSR-TCR+K562-B*57:01+1 µg/mL VSF	17					Jurkat+VSF-TCR+K562-B*57:01+1µg/mL QSR	15
	14						9
Fig. #9c						Fig. #9d
Jurkat+QSR-TCR	13					Jurkat+VSF-TCR	7
	13						12
Jurkat+QSR-TCR+K562-B*57:01	17					Jurkat+VSF-TCR+K562-B*57:01	10
	15						12
Jurkat+QSR-TCR+K562-B*57:01+ABC	17					Jurkat+VSF-TCR+K562-B*57:01+ABC	11
	16						7
Jurkat+QSR-TCR+K562-B*57:01+10 µg/mL QSR	118					Jurkat+VSF-TCR+K562-B*57:01+10 µg/mL VSF	60
	116						58
Jurkat+QSR-TCR+K562-B*57:01+10 µg/mL QSR +ABC	75					Jurkat+VSF-TCR+K562-B*57:01+10 µg/mL VSF+ABC	25
	74						28
Jurkat+QSR-TCR+K562-B*57:01+1 µg/mL QSR	44					Jurkat+VSF-TCR+K562-B*57:01+1 µg/mL VSF	38
	47						34
Jurkat+QSR-TCR+K562-B*57:01+1 µg/mL QSR+ABC	22					Jurkat+VSF-TCR+K562-B*57:01+1µg/mL VSF+ABC	20
	25						15
Fig. #9e						Fig. #9f
	C1R-B5701		AutoLCL				C1R-B5701		AutoLCL
Jurkat+QSR-TCR+SAL	7	6	10	6		Jurkat+VSF-TCR+SAL	33	55	72	67
Jurkat+QSR-TCR+SAL+ABC	7	5	7	8		Jurkat+VSF-TCR+SAL+ABC	53	33	61	52
Jurkat+QSR-TCR+SAL+10 μg/mL QSR	114	146	247	195		Jurkat+VSF-TCR+SAL+10 μg/mL VSF	121	89	249	268
Jurkat+QSR-TCR+SAL+10 μg/mL QSR+ABC	83	52	138	105		Jurkat+VSF-TCR+SAL+10 μg/mL VSF+ABC	74	47	108	105
