# Supplementary material for: Abacavir inhibits but does not cause self-reactivity to HLA-B*57:01-restricted EBV specific T cell receptors
Source: Commun Biol. 2022 Feb 16;5:133. doi: 10.1038/s42003-022-03058-9 (PMC8850454; doi:10.1038/s42003-022-03058-9)
Supplement: Supplementary file 3 — Supplementary Data 2 [file 42003_2022_3058_MOESM3_ESM.xlsx]

## Sheet: Sheet1
	EBV ORF	start (aa)	end (aa)	full-length (aa)	class
1	LMP2A	1	497	497	Latent
2	LMP2B	1	378	378	Latent
3	BNRF1	1	1318	1318	Late
4	BCRF1	1	170	170	Late
5, 6	BCRF2/BWRF1	1	383	383	Unknown
7	EBNA-LP	1	236	506	Latent
8	BYRF1/EBNA2	1	487	487	Latent
9	BHLF1	1	660	660	Early
10	BHRF1	1	191	191	Early
11	BFLF2	1	318	318	Early
12	BFLF1	1	525	525	Early
13	BFRF0.5/BFRF1A	1	135	135	Unknown
14	BFRF1	1	336	336	Early
15	BFRF2	1	591	591	Early
16	BFRF3	1	176	176	Late
17	BPLF1_D10	1	1000	3149	Late
	BPLF1_D7	501	1500	3149
	BPLF1_D8	1001	2000	3149
	BPLF1_D9	1501	2500	3149
	BPLF1_A5	2001	3000	3149
	BPLF1_A1	2491	3149	3149
18	BOLF1_F1	1	400	1239	Late
	BOLF1_F2	201	600	1239
	BOLF1_E4	573	1239	1239
19	BORF1	1	364	364	Late
20	BORF2	1	826	826	Early
21	BaRF1	1	302	302	Early
22	BMRF1	1	404	404	Early
23	BMRF2	1	357	357	Late
24	BMLF1	42	479	479	Early
25	BSLF2+BMLF1	1	479	479	Early
26	BSLF1	1	874	874	Early
27	BSRF1	1	218	218	Late
28	BLLF3	1	278	278	Early
29	BLRF1	1	102	102	Late
30	BLRF2	1	162	162	Late
31	BLLF2	1	148	148	Early
32	BLLF1	1	907	907	Late
33	EBNA3A	1	944	944	Latent
34	EBNA3B	1	938	938	Latent
35	EBNA3C	1	992	992	Latent
36	BZLF2	1	223	223	Late
37	BZLF1	1	245	245	IE
38	BRLF1	1	605	605	IE
39	BRRF1	1	310	310	Early
40	BRRF2	1	537	537	Late
41	BKRF1_D4/EBNA1	1	89	641	Latent
	BKRF1_C8/EBNA1	379	641	641	Latent
42	BKRF2	1	137	137	Late
43	BKRF3	1	255	255	Early
44	BKRF4	1	217	217	Late
45	BBLF4	1	809	809	Early
46	BBRF1	1	613	613	Late
47	BBRF2	1	278	278	Late
48	BBLF2-BBLF3	1	723	723	Early
49	BBRF3	1	405	405	Late
50	BBLF1	1	75	75	Late
51	BGLF5	1	470	470	Early
52	BGLF4	1	429	429	Early
53	BGLF3.5	1	153	153	Early
54	BGLF3	1	332	332	Early
55	BGLF2	1	336	336	Late
56	BGLF1	1	507	507	Late
57	BDLF4	1	225	225	Early
58	BGRF1	1	312	312	Late
59	BDRF1	1	378	378	Late
60	BDLF3	1	234	234	Late
61	BDLF2	1	420	420	Late
62	BDLF1	1	301	301	Late
63	BcLF1	1	1381	1381	Late
64	BcRF1	1	750	750	Early
65	BTRF1	1	404	404	Late
66	BXLF2	1	706	706	Late
67	BXLF1	1	607	607	Early
68	BXRF1	1	248	248	Late
69	BVRF1	1	570	570	Late
70	BVLF1	1	272	272	Early
71	BVRF2	1	605	605	Late
72	BdRF1	1	345	345	Late
73	BILF2	1	248	248	Late
74	LF3	1	142	924	Early
75	LF2	1	429	429	Early
76	LF1	1	469	469	Late
77	BILF1	1	312	312	Late
78	BALF5	1	1015	1015	Early
79	BALF4	1	857	857	Late
80	A73	1	126	126	Unknown
81	BALF3	1	789	789	Early
82	BARF0	1	471	471	Unknown
83	BALF2	1	1128	1128	Early
84	BALF1	1	220	220	Early
85	BARF1	1	221	221	Early
86	BNLF2b	1	98	98	Early
87	BNLF2a	1	60	60	Early
88	LMP1	1	386	386	Latent
aa, amino acid
